# Supplementary material for: Genetic and Environmental Factors Jointly Impact Leaf Phenolic Profiles of Iris variegata L
Source: Plants (Basel). 2021 Aug 4;10(8):1599. doi: 10.3390/plants10081599 (PMC8401273; doi:10.3390/plants10081599)
Supplement: Supplementary file 1 [file plants-10-01599-s001.zip]

Archive with 1 entries (1 files):
- plants-1308049-supplementary.pdf
